# Supplementary material for: Analysis of Prognostic Factors for Internal Carotid Artery Invasion by Nasopharyngeal Carcinoma
Source: Cancers (Basel). 2025 Feb 1;17(3):488. doi: 10.3390/cancers17030488 (PMC11816255; doi:10.3390/cancers17030488)
Supplement: Supplementary file 1 [file cancers-17-00488-s001.zip]

Archive with 1 entries (1 files):
- cancers-3445277-supplementary.pdf
